# Supplementary material for: Dataset of material measurement based on SEM images of Ag/TiO2 nanocomposite material synthesized via Horizontal Vapor Phase Growth (HVPG) technique
Source: Data Brief. 2020 Jan 3;28:105018. doi: 10.1016/j.dib.2019.105018 (PMC6950646; doi:10.1016/j.dib.2019.105018)
Supplement: Multimedia component 2 [file mmc2.xlsx]

## Sheet: Sheet1
		Zone 1					Zone 2					Zone 3
	Temp. (°C)	Baking Time (h)	Zone	Diameter (µm)		Temp. (°C)	Baking Time (h)	Zone	Diameter (µm)		Temp. (°C)	Baking Time (h)	Zone	Diameter (µm)
	800	4	1	0.171333		800	4	2	6.97		800	4	3	1.64667
	800	6	1	0.333		800	6	2	3.57333		800	6	3	0.913
	800	8	1	3.08		800	8	2	0.839		800	8	3	1.24
	1000	4	1	0.399667		1000	4	2	1.41333		1000	4	3	0.677
	1000	6	1	0.694667		1000	6	2	0.455333		1000	6	3	0.453333
	1000	8	1	0.672		1000	8	2	0.384667		1000	8	3	0.567
	1200	4	1	7.69333		1200	4	2	0.861		1200	4	3	1.06767
	1200	6	1	2.04333		1200	6	2	4.61333		1200	6	3	0.541
	1200	8	1	0.632		1200	8	2	8.23		1200	8	3	0.654
	800	4	1	0.162		800	4	2	7.37333		800	4	3	1.53567
	800	6	1	0.298667		800	6	2	3.42		800	6	3	0.888667
	800	8	1	3.27667		800	8	2	0.817667		800	8	3	1.20667
	1000	4	1	0.354		1000	4	2	1.40667		1000	4	3	0.706667
	1000	6	1	0.691		1000	6	2	0.493333		1000	6	3	0.491
	1000	8	1	0.659		1000	8	2	0.382		1000	8	3	0.569333
	1200	4	1	7.54667		1200	4	2	0.886		1200	4	3	1.052
	1200	6	1	2.05		1200	6	2	4.78667		1200	6	3	0.524333
	1200	8	1	0.619		1200	8	2	8.40333		1200	8	3	0.782333
	800	4	1	0.196333		800	4	2	6.68667		800	4	3	1.63
	800	6	1	0.307333		800	6	2	3.51		800	6	3	0.910333
	800	8	1	3.32		800	8	2	0.840333		800	8	3	1.19
	1000	4	1	0.339667		1000	4	2	1.42667		1000	4	3	0.737667
	1000	6	1	0.639667		1000	6	2	0.483		1000	6	3	0.524333
	1000	8	1	0.623		1000	8	2	0.380333		1000	8	3	0.549333
	1200	4	1	7.4		1200	4	2	0.843333		1200	4	3	1.07767
	1200	6	1	1.94333		1200	6	2	4.67333		1200	6	3	0.557
	1200	8	1	0.599		1200	8	2	8.43		1200	8	3	0.681

## Sheet: Sheet3
Tube	Temp. (°C)	Baking Time (h)	Zone	Measurement 1 (μm)				Measurement 1 (μm)				Measurement 1 (μm)				Average Area 1 (μm)	Average Area 2 (μm)	Average Area 3 (μm)	Average All (μm)
				Area 1	Area 2	Area 3	Average	Area 1	Area 2	Area 3	Average	Area 1	Area 2	Area 3	Average
Ag	0	0	1	51.9	22.7	14.6	29.7333	42.8	22.4	20.2	28.4667	50.6	21.6	15.7	29.3	48.4333	22.2333	16.8333	29.1667
Ag	0	0	2	10.1	31.6	6.64	16.1133	10.3	29.1	7.85	15.75	9.36	28.3	6.9	14.8533	9.92	29.6667	7.13	15.5722
Ag	0	0	3	13.4	10.5	21.1	15	15	9.23	26.4	16.8767	13.5	10.3	24.1	15.9667	13.9667	10.01	23.8667	15.9478
TiO2	0	0	1	11.7	13.7	10	11.8	11.8	11.2	11.4	11.4667	11.2	13.1	11.6	11.9667	11.5667	12.6667	11	11.7444
TiO3	0	0	2	17.2	8.97	6.25	10.8067	20.3	8.21	5.84	11.45	15.2	7.46	5.82	9.49333	17.5667	8.21333	5.97	10.5833
TiO4	0	0	3	8.89	15.7	6.94	10.51	6.88	18.2	7.28	10.7867	8.51	17.1	7.05	10.8867	8.09333	17	7.09	10.7278
1	800	4	1	0.166	0.153	0.195	0.171333	0.173	0.167	0.146	0.162	0.196	0.176	0.217	0.196333	0.178333	0.165333	0.186	0.176556
1	800	4	2	9.98	5.66	5.27	6.97	11.6	5.21	5.31	7.37333	9.89	4.9	5.27	6.68667	10.49	5.25667	5.28333	7.01
1	800	4	3	1.28	2.6	1.06	1.64667	1.29	2.47	0.847	1.53567	1.14	2.53	1.22	1.63	1.23667	2.53333	1.04233	1.60411
2	800	6	1	0.284	0.234	0.481	0.333	0.22	0.224	0.452	0.298667	0.23	0.23	0.462	0.307333	0.244667	0.229333	0.465	0.313
2	800	6	2	2.6	3.99	4.13	3.57333	2.54	4.06	3.66	3.42	2.81	4.16	3.56	3.51	2.65	4.07	3.78333	3.50111
2	800	6	3	0.629	1.49	0.62	0.913	0.612	1.47	0.584	0.888667	0.639	1.5	0.592	0.910333	0.626667	1.48667	0.598667	0.904
3	800	8	1	4.61	2.46	2.17	3.08	4.72	2.65	2.46	3.27667	5.01	2.43	2.52	3.32	4.78	2.51333	2.38333	3.22556
3	800	8	2	0.45	1.23	0.837	0.839	0.429	1.23	0.794	0.817667	0.462	1.18	0.879	0.840333	0.447	1.21333	0.836667	0.832333
3	800	8	3	1.12	1.47	1.13	1.24	1.2	1.41	1.01	1.20667	1.28	1.23	1.06	1.19	1.2	1.37	1.06667	1.21222
4	1000	4	1	24.7	14.3	17.5	18.8333	24.7	15.1	18.3	19.3667	25.1	14.7	17.8	19.2	24.8333	14.7	17.8667	19.1333
4	1000	4	2	1.19	1.58	1.47	1.41333	1.15	1.48	1.59	1.40667	1.19	1.62	1.47	1.42667	1.17667	1.56	1.51	1.41556
4	1000	4	3	0.686	0.698	0.647	0.677	0.733	0.681	0.706	0.706667	0.883	0.663	0.667	0.737667	0.767333	0.680667	0.673333	0.707111
5	1000	6	1	2.19	2.43	3.48	2.7	2.17	2.44	3.24	2.61667	2.24	2.51	3.5	2.75	2.2	2.46	3.40667	2.68889
5	1000	6	2	0.421	0.458	0.487	0.455333	0.521	0.541	0.418	0.493333	0.409	0.526	0.514	0.483	0.450333	0.508333	0.473	0.477222
5	1000	6	3	0.986	1.34	1.25	1.192	1.02	1.42	1.35	1.26333	0.942	1.41	1.38	1.244	0.982667	1.39	1.32667	1.23311
6	1000	8	1	0.853	0.271	0.892	0.672	0.8	0.234	0.943	0.659	0.777	0.216	0.876	0.623	0.81	0.240333	0.903667	0.651333
6	1000	8	2	0.39	0.437	0.327	0.384667	0.405	0.386	0.355	0.382	0.405	0.402	0.334	0.380333	0.4	0.408333	0.338667	0.382333
6	1000	8	3	0.267	0.752	0.682	0.567	0.267	0.789	0.652	0.569333	0.259	0.87	0.519	0.549333	0.264333	0.803667	0.617667	0.561889
7	1200	4	1	8.04	7.06	7.98	7.69333	7.67	7.04	7.93	7.54667	7.71	6.96	7.53	7.4	7.80667	7.02	7.81333	7.54667
7	1200	4	2	0.763	0.891	0.929	0.861	0.801	0.946	0.911	0.886	0.725	0.968	0.837	0.843333	0.763	0.935	0.892333	0.863444
7	1200	4	3	0.783	0.39	2.03	1.06767	0.648	0.518	1.99	1.052	0.814	0.469	1.95	1.07767	0.748333	0.459	1.99	1.06578
8	1200	6	1	2.89	1.24	2	2.04333	2.83	1.4	1.92	2.05	2.76	1.48	1.59	1.94333	2.82667	1.37333	1.83667	2.01222
8	1200	6	2	10.4	8.58	9.86	9.61333	9.8	8.32	9.91	9.34333	10.2	8.57	9.01	9.26	10.1333	8.49	9.59333	9.40556
8	1200	6	3	0.478	0.605	0.54	0.541	0.457	0.555	0.561	0.524333	0.539	0.616	0.516	0.557	0.491333	0.592	0.539	0.540778
9	1200	8	1	0.689	0.489	0.718	0.632	0.672	0.507	0.678	0.619	0.638	0.522	0.637	0.599	0.666333	0.506	0.677667	0.616667
9	1200	8	2	9.37	3.62	11.7	8.23	9.88	3.13	12.2	8.40333	9.58	3.31	12.4	8.43	9.61	3.35333	12.1	8.35444
9	1200	8	3	0.459	0.657	0.846	0.654	0.624	0.857	0.866	0.782333	0.552	0.615	0.876	0.681	0.545	0.709667	0.862667	0.705778
Source material
Average in each figure
Average per area in same zone
Average per zone in all areas
