# Supplementary material for: Dataset of material measurement based on SEM images of Ag/TiO2 nanocomposite material synthesized via Horizontal Vapor Phase Growth (HVPG) technique
Source: Data Brief. 2020 Jan 3;28:105018. doi: 10.1016/j.dib.2019.105018 (PMC6950646; doi:10.1016/j.dib.2019.105018)
Supplement: Multimedia component 4 [file mmc4.xml]

<?xml version="1.0" encoding="utf-8" standalone="no"?>
<data>
  <datasets>
    <author>akhsin.muflikhun@ugm.ac.id</author>
    <type>0</type>
    <dataset>
      <value>4</value>
      <reason>Data will be made available on request</reason>
      <comments />
    </dataset>
  </datasets>
</data>
